# Supplementary material for: Environmental predictors for the restoration of a critically endangered coral, Acropora palmata, along the Florida reef tract
Source: PLoS One. 2024 Jan 2;19(1):e0296485. doi: 10.1371/journal.pone.0296485 (PMC10760844; doi:10.1371/journal.pone.0296485)
Supplement: S4 File — (ZIP) [file pone.0296485.s004.zip]

Archive with 1 entries (1 files):
- S4_File.kmz
